# Supplementary material for: Neuronal Oxidative Stress Promotes α-Synuclein Aggregation In Vivo
Source: Antioxidants (Basel). 2022 Dec 15;11(12):2466. doi: 10.3390/antiox11122466 (PMC9774295; doi:10.3390/antiox11122466)
Supplement: Supplementary file 1 [file antioxidants-11-02466-s001.zip]

Archive with 1 entries (1 files):
- antioxidants-2055697-supplementary.pdf
